# Supplementary material for: Insights into the Alcyoneusvirus Adsorption Complex
Source: Int J Mol Sci. 2023 May 26;24(11):9320. doi: 10.3390/ijms24119320 (PMC10253068; doi:10.3390/ijms24119320)
Supplement: Supplementary file 1 [file ijms-24-09320-s001.zip]

Archive with 1 entries (1 files):
- ijms-2407475-supplementary.pdf
